# Supplementary material for: Estimation of Prenatal Alcohol Exposure: Comparison of Retrospective Survey and Measurement of Fatty Acid Ethyl Esters, Ethyl Sulfate, and Ethyl Glucuronide Concentrations in Neonatal Meconium
Source: Toxics. 2026 Feb 4;14(2):155. doi: 10.3390/toxics14020155 (PMC12944540; doi:10.3390/toxics14020155)
Supplement: Supplementary file 1 [file toxics-14-00155-s001.zip]

Archive with 11 entries (11 files):
- Table S01 questionnaire.pdf
- Table S02 answers 1-5.pdf
- Table S03 answers 6a-6o.pdf
- Table S04 answers 7-11d.pdf
- Table S05 answers 12-18.pdf
- Table S06 answers 19a-23c.pdf
- Table S07 answers 24-26.pdf
- Table S08 metric data 1-7g.pdf
- Table S09 chemical analysis results in mass concentration.pdf
- Table S10 chemical analysis results in mole concentration.pdf
- Table S11 results - questionnaire.pdf
